# Supplementary material for: Integrative cross‐tissue and spatially resolved single‐cell profiling uncovers tumour‐educated inflammatory remodelling of tissue‐resident macrophage ecosystem with immunotherapeutic prognostic significance in pan‐cancer
Source: Clin Transl Med. 2026 Feb 8;16(2):e70608. doi: 10.1002/ctm2.70608 (PMC12883038; doi:10.1002/ctm2.70608)
Supplement: Supplementary file 2 — Supporting infromation [file CTM2-16-e70608-s001.xlsx]

## Sheet: Sheet1
Gene	Type	Tissue	Article
S100A8	Monocyte origin characteristics	Nonspecific	Transcriptomic profiling of human monocytes in sepsis reveals heterogeneity and predicts clinical outcomes
S100A9	Monocyte origin characteristics	Nonspecific	Transcriptomic profiling of human monocytes in sepsis reveals heterogeneity and predicts clinical outcomes
VCAN	Monocyte origin characteristics	Nonspecific	Single-cell analysis of human mononuclear phagocytes reveals subset-defining markers and identifies circulating inflammatory dendritic cells
CD14	Monocyte origin characteristics	Nonspecific	Single-cell RNA sequencing reveals distinct monocyte-derived macrophage subsets in human cardiovascular diseases
LYZ	Monocyte origin characteristics	Nonspecific	A single-cell atlas of the human healthy airways
FCN1	Monocyte origin characteristics	Nonspecific	Donor bone marrow-derived macrophage engraftment into the central nervous system of patients following allogeneic transplantation
CCL2	Monocyte origin characteristics	Nonspecific	Human atherosclerotic plaque transcriptomics reveals macrophage polarization drivers
LST1	Monocyte origin characteristics	Nonspecific	Donor bone marrow-derived macrophage engraftment into the central nervous system of patients following allogeneic transplantation
CASP1	Monocyte origin characteristics	Nonspecific	Donor bone marrow-derived macrophage engraftment into the central nervous system of patients following allogeneic transplantation
CCL3	Monocyte origin characteristics	Nonspecific	Human atherosclerotic plaque transcriptomics reveals macrophage polarization drivers
FCGR3A	Monocyte origin characteristics	Nonspecific	Single-cell RNA-seq reveals new types of human blood dendritic cells, monocytes, and progenitors
CCL4	Monocyte origin characteristics	Nonspecific	Cross-Tissue Single-Cell Landscape of Human Monocytes and Macrophages in Health and Disease
TMEM119	Embryonic origin characteristics	Brain	Donor bone marrow-derived macrophage engraftment into the central nervous system of patients following allogeneic transplantation
P2RY12	Embryonic origin characteristics	Brain	Donor bone marrow-derived macrophage engraftment into the central nervous system of patients following allogeneic transplantation
SALL1	Embryonic origin characteristics	Brain	Donor bone marrow-derived macrophage engraftment into the central nervous system of patients following allogeneic transplantation
CX3CR1	Embryonic origin characteristics	Brain	Multiomic spatial landscape of innate immune cells at human central nervous system borders
HEXB	Embryonic origin characteristics	Brain	Multiomic spatial landscape of innate immune cells at human central nervous system borders
GPR34	Embryonic origin characteristics	Brain	Multiomic spatial landscape of innate immune cells at human central nervous system borders
MRC1	Embryonic origin characteristics	Brain	Cross-Tissue Single-Cell Landscape of Human Monocytes and Macrophages in Health and Disease
THBS1	Embryonic origin characteristics	Brain	Cross-Tissue Single-Cell Landscape of Human Monocytes and Macrophages in Health and Disease
CD81	Embryonic origin characteristics	Brain	Cross-Tissue Single-Cell Landscape of Human Monocytes and Macrophages in Health and Disease
NAR3	Embryonic origin characteristics	Brain	Single-cell RNA sequencing reveals distinct microglial populations in human and mouse brain
FABP4	Embryonic origin characteristics	Lung	Monocyte-derived alveolar macrophages autonomously determine severe outcome of respiratory viral infection
MARCO	Embryonic origin characteristics	Lung	Monocyte-derived alveolar macrophages autonomously determine severe outcome of respiratory viral infection
MRC1	Embryonic origin characteristics	Lung	Monocyte-derived alveolar macrophages autonomously determine severe outcome of respiratory viral infection
PPARG	Embryonic origin characteristics	Lung	Monocyte-derived alveolar macrophages autonomously determine severe outcome of respiratory viral infection
CD169	Embryonic origin characteristics	Lung	Monocyte-derived alveolar macrophages autonomously determine severe outcome of respiratory viral infection
CYBB	Embryonic origin characteristics	Lung	Monocyte-derived alveolar macrophages autonomously determine severe outcome of respiratory viral infection
TIMD4	Embryonic origin characteristics	Skin	A somatic mutation in erythro-myeloid progenitors causes neurodegenerative disease
LYVE1	Embryonic origin characteristics	Skin	A somatic mutation in erythro-myeloid progenitors causes neurodegenerative disease
FOLR2	Embryonic origin characteristics	Skin	A somatic mutation in erythro-myeloid progenitors causes neurodegenerative disease
MRC1	Embryonic origin characteristics	Skin	Two distinct interstitial macrophage populations coexist across tissues
VSIG4	Embryonic origin characteristics	Skin	Targeting VSIG4+ tissue-resident macrophages enhances T cell cytotoxicity and immunotherapy efficacy in cancer
ID3	Embryonic origin characteristics	Liver	Bone marrow-derived monocytes give rise to self-renewing and fully differentiated Kupffer cells
CLEC4F	Embryonic origin characteristics	Liver	Bone marrow-derived monocytes give rise to self-renewing and fully differentiated Kupffer cells
VSIG4	Embryonic origin characteristics	Liver	Bone marrow-derived monocytes give rise to self-renewing and fully differentiated Kupffer cells
CD5L	Embryonic origin characteristics	Liver	A subset of Kupffer cells regulates metabolism through FGF21 secretion
TIMD4	Embryonic origin characteristics	Liver	A subset of Kupffer cells regulates metabolism through FGF21 secretion
LYVE1	Embryonic origin characteristics	Liver	A subset of Kupffer cells regulates metabolism through FGF21 secretion
SPIC	Embryonic origin characteristics	Liver	A subset of Kupffer cells regulates metabolism through FGF21 secretion
MARCO	Embryonic origin characteristics	Liver	Macrophage diversity in cancer revisited in the era of single-cell omics
MRC1	Embryonic origin characteristics	Intestinal	Constant replenishment from circulating monocytes maintains the macrophage pool in the intestine of adult mice.
CX3CR1	Embryonic origin characteristics	Intestinal	Constant replenishment from circulating monocytes maintains the macrophage pool in the intestine of adult mice.
FOLR2	Embryonic origin characteristics	Intestinal	Constant replenishment from circulating monocytes maintains the macrophage pool in the intestine of adult mice.
LYVE1	Embryonic origin characteristics	Intestinal	Self-Maintaining Gut Macrophages Are Essential for Intestinal Homeostasis.
TIMD4	Embryonic origin characteristics	Intestinal	Self-Maintaining Gut Macrophages Are Essential for Intestinal Homeostasis.
MAFB	Embryonic origin characteristics	Intestinal	Self-Maintaining Gut Macrophages Are Essential for Intestinal Homeostasis.
